# Supplementary material for: Response of Tomato (Solanum lycopersicum L.) Genotypes to Heat Stress Using Morphological and Expression Study
Source: Plants (Basel). 2022 Feb 24;11(5):615. doi: 10.3390/plants11050615 (PMC8912326; doi:10.3390/plants11050615)
Supplement: Supplementary file 1 [file plants-11-00615-s001.zip]

Archive with 1 entries (1 files):
- plants-1538231-supplementary.xlsx
