# Supplementary material for: Response of Tomato (Solanum lycopersicum L.) Genotypes to Heat Stress Using Morphological and Expression Study
Source: Plants (Basel). 2022 Feb 24;11(5):615. doi: 10.3390/plants11050615 (PMC8912326; doi:10.3390/plants11050615)
Supplement: Supplementary file 1 [file plants-11-00615-s001.zip › plants-1538231-supplementary.xlsx]

## Sheet: Table S1
	Tomato Genotypes	hight (cm)	Fwleaves	Fwstem	Noofbranch	Fwplant	DWleaves	DWstem(g)	DWpant(g)	Leavesarea
First Growing Season	Pearson Improved	73.606	617.649	363.795	7.93163	981.444	75.2713	53.0631	128.334	6579.19
	Strain B	69.732	564.159	333.025	7.50603	897.18	69.391	48.5751	117.966	6009.37
	Valentine	78.4485	661.675	389.727	8.55533	1051.4	80.7801	56.655	137.435	7048.16
	Marmande VF	69.8423	544.909	321.2	7.37901	866.109	67.0238	46.5058	113.53	5804.37
	Super Strain B	67.795	522.703	307.872	7.21099	830.576	64.2925	44.9063	109.199	5567.84
	Pearson early	71.4565	586.702	345.9	7.02144	932.602	71.9725	49.9637	121.936	6249.55
	Al-Ahsa	64.8895	507.161	298.718	6.42504	805.879	62.3808	42.9622	105.343	5402.28
	Al-qatif	62.635	485.25	285.812	6.14376	771.062	59.9276	41.459	101.387	5168.88
Second growing season	Pearson Improved	76	646	380.722	8.16667	1026.72	77.3333	54.8893	132.223	6776.14
	Strain B	72.3333	588.667	346.162	7.66667	934.829	71.8007	50.9534	122.754	6270.48
	Valentine	82	694	409.862	8.8	1103.86	84.703	59.7825	144.486	7392.49
	Marmande VF	71.6667	569.333	335.701	7.56667	905.035	70.576	48.1985	118.775	6064.54
	Super Strain B	70.6667	544.667	321.259	7.5	865.926	66.813	46.4704	113.283	5802.33
	Pearson early	74	613.667	361.45	7.23333	975.116	75.481	52.328	127.809	6536.78
	Al-Ahsa	66.6667	528.333	311.188	6.63333	839.522	64.4653	45.3899	109.855	5627.81
	Al-qatif	65	509.333	300.397	6.33333	809.73	62.3227	43.5146	105.837	5425.42
Third growing Season	Pearson Improved	68.1371	542.98	319.787	7.51046	862.719	66.7806	45.9912	112.772	5783.31
	Strain B	64.5509	494.697	290.852	7.15831	785.438	60.8341	42.0392	102.873	5270.85
	Valentine	72.6198	580.461	341.892	7.98143	922.352	71.6093	49.2535	120.863	6183.07
	Marmande VF	64.2521	478.757	281.945	6.99648	760.628	58.4172	41.371	99.7882	5098.94
	Super Strain B	63.4707	457.316	269.359	6.911	726.675	56.2499	39.2887	95.5386	4871.33
	Pearson early	66.344	516.148	304.896	6.67739	820.805	63.4569	44.2124	107.669	5495.47
	Al-Ahsa	60.7121	443.602	261.282	6.17821	704.884	54.5631	38.1105	92.6736	4731.83
	Al-qatif	58.2751	426.197	251.028	5.84272	677.22	52.4217	37.091	89.5127	4539.8
